# Supplementary material for: Intraovarian Platelet-Rich Plasma Administration for Anovulatory Infertility: Preliminary Findings of a Prospective Cohort Study
Source: J Clin Med. 2024 Sep 6;13(17):5292. doi: 10.3390/jcm13175292 (PMC11396770; doi:10.3390/jcm13175292)
Supplement: Supplementary file 1 [file jcm-13-05292-s001.zip]

Archive with 1 entries (1 files):
- jcm-3146176-supplementary.pdf
